# Supplementary material for: Integrative Proteomics Reveal Neuroimmune and Dopaminergic Alterations Across the Nociceptive Neuraxis in Neuropathic Pain
Source: Cells. 2026 Feb 4;15(3):290. doi: 10.3390/cells15030290 (PMC12896955; doi:10.3390/cells15030290)
Supplement: Supplementary file 1 [file cells-15-00290-s001.zip]

Archive with 1 entries (1 files):
- cells-4061789-supplementary.pdf
